# Supplementary material for: Rational Design of HER2-Targeted Combination Therapies to Reverse Drug Resistance in Fibroblast-Protected HER2+ Breast Cancer Cells
Source: Cell Mol Bioeng. 2024 Oct 11;17(5):491–506. doi: 10.1007/s12195-024-00823-0 (PMC11538110; doi:10.1007/s12195-024-00823-0)
Supplement: Supplementary file 1 — Supplementary file1 (XLSX 13 KB) [file 12195_2024_823_MOESM1_ESM.xlsx]

## Sheet: Proteins
Cell line	BT474	EFM192	HCC1569	HCC202	MDA361	Upregulated in # of cell lines			All proteins profiled by RPPA
'PAI_1_M_V'	1	1	1	1	1	5			x14_3_3_beta_R_V
'EMA_M_C'	1	1	1	0	1	4			x14_3_3_epsilon_M_C
'ACC1_R_C'	0	1	1	0	1	3			x14_3_3_zeta_R_V
'Fibronectin_R_V'	1	0	1	1	0	3			x4E_BP1_R_V
'x53BP1_R_V'	0	1	1	0	0	2			x4E_BP1_pS65_R_V
'ASNS_R_V'	0	1	1	0	0	2			x4E_BP1_pT37_T46_R_V
Atg4B_R_C'	1	0	0	0	1	2			x53BP1_R_V
'CD171_M_V'	0	0	1	1	0	2			A_Raf_R_V
'cdc25C_R_V'	0	1	0	0	1	2			A_Raf_pS299_R_C
'CDK1_pT14_R_C'	0	1	0	0	1	2			ACC1_R_C
'Cyclin_B1_R_V'	0	1	0	0	1	2			ACC_pS79_R_V
'DUSP4_R_V'	0	1	0	0	1	2			ACSL1_R_V
'FASN_R_V'	1	1	0	0	0	2			ACVRL1_R_C
'FOXM1_R_V'	1	1	0	0	0	2			ADAR1_M_V
'HER2_pY1248_R_C'	0	1	0	0	1	2			Akt_R_V
'PLK1_R_C'	0	1	0	0	1	2			Akt1_R_V
'RRM2_R_C'	0	1	0	0	1	2			Akt1_pS473_R_V
'RSK_R_C'	0	0	1	0	1	2			Akt2_R_V
'S6_M_V'	1	0	0	1	0	2			Akt2_pS474_R_C
'SCD_M_V'	0	1	0	1	0	2			Akt_pS473_R_V
'Src_pY416_R_V'	0	1	1	0	0	2			Akt_pT308_R_V
'Stat3_R_C'	0	1	1	0	0	2			Ambra1_pS52_R_C
'TRIM25_R_C'	1	1	0	0	0	2			AMPK_a2_pS345_R_V
'VHL_EPPK1_M_C'	0	1	1	0	0	2			AMPKa_R_C
'Akt_R_V'	0	1	0	0	0	1			AMPKa_pT172_R_C
'Akt1_pS473_R_V'	0	1	0	0	0	1			Annexin_I_M_V
'Akt_pS473_R_V'	0	1	0	0	0	1			Annexin_VII_M_V
'Akt_pT308_R_V'	0	1	0	0	0	1			AR_R_V
'ARID1A_R_C'	0	1	0	0	0	1			ARID1A_R_C
'Atg5_R_C'	1	0	0	0	0	1			ASNS_R_V
'B_Raf_R_C'	0	0	1	0	0	1			Atg3_R_V
'B7_H3_R_C'	1	0	0	0	0	1			Atg4B_R_C
'B7_H4_R_C'	1	0	0	0	0	1			Atg5_R_C
'BAP1_M_V'	0	1	0	0	0	1			Atg7_R_V
'Bim_R_V'	0	1	0	0	0	1			ATM_R_V
'CD31_M_V'	1	0	0	0	0	1			ATM_pS1981_R_V
'CD45_M_V'	1	0	0	0	0	1			ATP5A_M_C
'CDKN2A_R_C'	1	0	0	0	0	1			ATRX_R_C
'eEF2_R_C'	0	1	0	0	0	1			ATR_pS428_R_C
'eIF4G_R_C'	0	1	0	0	0	1			Aurora_B_R_V
'GSK_3a_b_pS21_S9_R_V'	0	1	0	0	0	1			Axl_R_V
'HER2_M_V'	0	0	0	1	0	1			b_Actin_R_C
'Hexokinase_II_R_V'	0	1	0	0	0	1			b_Catenin_R_V
'Mcl_1_R_V'	0	1	0	0	0	1			b_Catenin_pT41_S45_R_V
'MCT4_R_V'	0	1	0	0	0	1			B_Raf_R_C
'MLH1_M_V'	1	0	0	0	0	1			B_Raf_pS445_R_V
'MR1_M_C'	0	0	0	1	0	1			B7_H3_R_C
'MTCO1_M_V'	0	1	0	0	0	1			B7_H4_R_C
'mTOR_pS2448_R_C'	0	1	0	0	0	1			Bad_pS112_R_V
'N_Cadherin_R_V'	1	0	0	0	0	1			Bak_R_C
'p70_S6K_pT389_R_V'	0	1	0	0	0	1			BAP1_M_V
'PAK1_R_V'	0	1	0	0	0	1			Bax_R_V
'Paxillin_R_C'	0	0	1	0	0	1			Bcl_xL_R_V
'Pdcd4_R_C'	0	1	0	0	0	1			BCL2A1_R_V
'PRAS40_pT246_R_V'	0	1	0	0	0	1			Beclin_R_C
'Rad51_R_C'	0	1	0	0	0	1			Bid_R_C
'RBM15_R_V'	0	1	0	0	0	1			Bim_R_V
'Rb_pS807_S811_R_V'	0	1	0	0	0	1			BiP_GRP78_M_C
'S6_pS235_S236_R_V'	0	1	0	0	0	1			BMK1_Erk5_pT218_Y220_R_V
'S6_pS240_S244_R_V'	0	1	0	0	0	1			BRD4_R_V
'SHP_2_pY542_R_C'	0	1	0	0	0	1			c_Abl_R_V
'Sox2_R_V'	0	0	0	0	1	1			c_Abl_pY412_R_C
'STING_R_V'	0	1	0	0	0	1			c_IAP2_R_C
'Syk_M_V'	0	1	0	0	0	1			c_Jun_pS73_R_V
'TFRC_R_V'	0	1	0	0	0	1			c_Kit_R_V
'ULK1_pS757_R_C'	0	1	0	0	0	1			c_Met_pY1234_Y1235_R_V
'XBP_1_G_C'	1	0	0	0	0	1			c_Myc_R_C
'XIAP_R_C'	0	1	0	0	0	1			C_Raf_R_C
'YAP_pS127_R_V'	0	0	0	0	1	1			C_Raf_pS338_R_V
