# Supplementary material for: Rational Design of HER2-Targeted Combination Therapies to Reverse Drug Resistance in Fibroblast-Protected HER2+ Breast Cancer Cells
Source: Cell Mol Bioeng. 2024 Oct 11;17(5):491–506. doi: 10.1007/s12195-024-00823-0 (PMC11538110; doi:10.1007/s12195-024-00823-0)
Supplement: Supplementary file 2 — Supplementary file2 (XLSX 10 KB) [file 12195_2024_823_MOESM2_ESM.xlsx]

## Sheet: Sheet1
protein_name	VIP_score
4E_BP1_pS65	1.49143
Chk1	1.42569
Cyclin_B1	1.38919
CDK1_pT14	1.35894
cdc25C	1.31526
DNMT1	1.29461
FN14	1.29394
PRAS40_pT246	1.27217
Wee1	1.22505
4E_BP1_pT37_T46	1.21868
Rb_pS807_S811	1.21101
p90RSK_pT573	1.1954
Tau	1.16332
TFRC	1.16082
B_Raf_pS445	1.15181
MSH6	1.12571
Cyclin_D3	1.04929
PKM2	1.03177
TRIM25	1.02771
ULK1_pS757	1.02425
Bad_pS112	1.0137
