# Supplementary material for: Rational Design of HER2-Targeted Combination Therapies to Reverse Drug Resistance in Fibroblast-Protected HER2+ Breast Cancer Cells
Source: Cell Mol Bioeng. 2024 Oct 11;17(5):491–506. doi: 10.1007/s12195-024-00823-0 (PMC11538110; doi:10.1007/s12195-024-00823-0)
Supplement: Supplementary file 3 — Supplementary file3 (XLSX 11 KB) [file 12195_2024_823_MOESM3_ESM.xlsx]

## Sheet: Sheet1
Drug Combination	P-value for each Cell Line according to comparison shown in rows
Tiplaxtinin Combination Therapy	BT474	EFM192	HCC1569	HCC202	MDA361
0.3μM Lapatinib vs. 10μM Tiplaxtinin + 0.3μM Lapatinib	0.9227	0.0126	0.095	0.1009	0.6552
0.3μM Lapatinib vs. 20μM Tiplaxtinin + 0.3μM Lapatinib	0.0025	<0.0001	<0.0001	<0.0001	0.0007
0.3μM Lapatinib vs. 30μM Tiplaxtinin + 0.3μM Lapatinib	<0.0001	<0.0001	<0.0001	<0.0001	0.0006
1μM Lapatinib vs. 20μM Tiplaxtinin + 1μM Lapatinib	0.0025	<0.0001	<0.0001	<0.0001	0.0007
GSK461364 Combination Therapy	BT474	EFM192	HCC1569	HCC202	MDA361
0.3μM Lapatinib vs. 0.003μM GSK461364 + 0.3μM Lapatinib	0.7732	0.5622	0.4412	0.2395	0.4896
0.3μM Lapatinib vs. 0.01μM GSK461364 + 0.3μM Lapatinib	0.0003	<0.0001	0.0136	<0.0001	0.4361
1μM Lapatinib vs. 0.01μM GSK461364 + 1μM Lapatinib	0.0003	<0.0001	0.0136	<0.0001	0.4361
1μM Lapatinib vs. 0.1μM GSK461364 + 1μM Lapatinib	<0.0001	<0.0001	<0.0001	<0.0001	<0.0001
JQ1 Combination Therapy	BT474	EFM192	HCC1569	HCC202	MDA361
0.3μM Lapatinib vs. 0.1μM JQ1 + 0.3μM Lapatinib	0.0244	0.0003	<0.0001	0.8576	0.3738
0.3μM Lapatinib vs. 0.3μM JQ1 + 0.3μM Lapatinib	<0.0001	<0.0001	<0.0001	0.0034	0.0005
0.3μM Lapatinib vs. 1μM JQ1 + 0.3μM Lapatinib	<0.0001	<0.0001	<0.0001	<0.0001	<0.0001
1μM Lapatinib vs. 1μM JQ1 + 1μM Lapatinib	<0.0001	<0.0001	<0.0001	<0.0001	<0.0001
p-values > 0.05 are shown with orange
