# Supplementary material for: Rational Design of HER2-Targeted Combination Therapies to Reverse Drug Resistance in Fibroblast-Protected HER2+ Breast Cancer Cells
Source: Cell Mol Bioeng. 2024 Oct 11;17(5):491–506. doi: 10.1007/s12195-024-00823-0 (PMC11538110; doi:10.1007/s12195-024-00823-0)
Supplement: Supplementary file 4 — Supplementary file4 (XLSX 12 KB) [file 12195_2024_823_MOESM4_ESM.xlsx]

## Sheet: Sheet1
	Mean value represent the ratio of cell viability in lapatinib vs lapatinib+ inhibitor, and p-value for testing if values are different than one
	Cell Line
	BT474		EFM192		HCC1569		HCC202		MDA361		HCC1954
Tiplaxtinin Combination Therapy	mean	p value	mean	p value	mean	p value	mean	p value	mean	p value	mean	p value
0.3μM Lapatinib vs. 10μM Tiplaxtinin + 0.3μM Lapatinib	1.054	0.0032	0.7458	0.0466	0.9781	0.0008	0.7519	0.0044	0.968	0.0167	0.8623	0.0054
0.3μM Lapatinib vs. 20μM Tiplaxtinin + 0.3μM Lapatinib	0.2156	0.0091	0.542	0.0014	0.6	<0.0001	0.3461	0.002	0.6958	<0.0001	0.7367	0.0078
0.3μM Lapatinib vs. 30μM Tiplaxtinin + 0.3μM Lapatinib	0.4128	0.0039	0.3845	0.024	0.5038	0.0013	0.2194	0.0412	0.6828	0.0039	0.8172	0.0013
1μM Lapatinib vs. 20μM Tiplaxtinin + 1μM Lapatinib	0.417	0.0172	0.6031	0.0003	0.5965	<0.0001	0.5847	0.0025	0.6161	0.0023	0.7867	0.0031
GSK461364 Combination Therapy	BT474		EFM192		HCC1569		HCC202		MDA361		HCC1954
	mean	p value	mean	p value	mean	p value	mean	p value	mean	p value	mean	p value
0.3μM Lapatinib vs. 0.003μM GSK461364 + 0.3μM Lapatinib	0.9643	0.0118	0.9088	0.0165	1.066	0.0067	0.7504	0.007	1.122	0.0142	1.215	0.0002
0.3μM Lapatinib vs. 0.01μM GSK461364 + 0.3μM Lapatinib	0.5447	0.0244	0.4517	0.0008	0.8724	0.0029	0.2449	0.0081	1.071	0.0034	1.238	<0.0001
1μM Lapatinib vs. 0.01μM GSK461364 + 1μM Lapatinib	0.5063	0.0047	0.4158	0.005	0.9336	0.0038	0.232	0.0151	0.7985	0.0279	0.8608	0.0015
1μM Lapatinib vs. 0.1μM GSK461364 + 1μM Lapatinib	0.1605	0.0547	0.187	0.0086	0.3946	0.0029	0.2006	0.0039	0.3804	0.0006	0.6421	0.0184
JQ1 Combination Therapy	BT474		EFM192		HCC1569		HCC202		MDA361		HCC1954
	mean	p value	mean	p value	mean	p value	mean	p value	mean	p value	mean	p value
0.3μM Lapatinib vs. 0.1μM JQ1 + 0.3μM Lapatinib	0.9021	0.3657	0.5861	0.0146	0.7656	0.0684	1.045	0.6679	0.8549	0.3395	1.097	0.1237
0.3μM Lapatinib vs. 0.3μM JQ1 + 0.3μM Lapatinib	0.5595	0.001	0.3766	0.0018	0.6157	0.0004	0.6379	0.0075	0.655	0.0002	0.9146	0.3077
0.3μM Lapatinib vs. 1μM JQ1 + 0.3μM Lapatinib	0.285	0.0242	0.3686	0.0021	0.3995	0.0017	0.4454	0.0013	0.6197	0.0528	0.8814	0.0001
1μM Lapatinib vs. 1μM JQ1 + 1μM Lapatinib	0.1533	0.0021	0.2077	0.0014	0.4248	0.0057	0.4157	0.0048	0.5249	0.0009	0.8322	0.0898
Note: One sample t-test to evaluate if the ratio is different than 1
With blue font, we mark the largest mean value across all cell lines
